# Supplementary material for: Challenges and Opportunities for Equity in US School Meal Programs: A Scoping Review of Qualitative Literature Regarding the COVID-19 Emergency
Source: Nutrients. 2023 Aug 26;15(17):3738. doi: 10.3390/nu15173738 (PMC10490348; doi:10.3390/nu15173738)
Supplement: Supplementary file 1 [file nutrients-15-03738-s001.zip]

Archive with 1 entries (1 files):
- nutrients-2539250-SI.pdf
